# Supplementary material for: The Genotypes/Subtypes and Antiviral Drug Resistance of the Hepatitis C Virus from Patients in a Tertiary Care Hospital in Nepal
Source: Viruses. 2025 Mar 6;17(3):377. doi: 10.3390/v17030377 (PMC11946309; doi:10.3390/v17030377)
Supplement: Supplementary file 1 [file viruses-17-00377-s001.zip]

Archive with 1 entries (1 files):
- viruses-3509914-supplementary.pdf
